# Supplementary material for: Multi-Omics Analysis in β-Thalassemia Using an HBB Gene-Knockout Human Erythroid Progenitor Cell Model
Source: Int J Mol Sci. 2022 Mar 4;23(5):2807. doi: 10.3390/ijms23052807 (PMC8911073; doi:10.3390/ijms23052807)
Supplement: Supplementary file 1 [file ijms-23-02807-s001.zip]

Archive with 1 entries (1 files):
- ijms-1524028-supplementary.pdf
